# Supplementary material for: A new species of Schrankia Hübner, 1825 from China (Lepidoptera, Erebidae, Hypenodinae)
Source: Zookeys. 2012 Nov 15;(242):43–50. doi: 10.3897/zookeys.242.3856 (PMC3561679; doi:10.3897/zookeys.242.3856)
Supplement: XML Treatment for Schrankia [file zookeys.242.3856-treatment1.xml]

<!DOCTYPE tp:taxon-treatment
  PUBLIC "-//TaxonX//DTD Taxonomic Treatment Publishing DTD v0 20100105//EN" "tax-treatment-NSO.dtd">
<tp:taxon-treatment xmlns:tp="http://www.plazi.org/taxpub"><tp:treatment-meta><mixed-citation publication-type="journal"><person-group><name><surname>Pekarsky</surname><given-names>Oleg</given-names></name></person-group><article-title>A new species of 
                    <italic>Schrankia</italic> Hübner, 1825 from China (Lepidoptera, Erebidae, Hypenodinae)
                </article-title><source>Zookeys</source><day>15</day><month>11</month><year>2012</year><volume>2012</volume><issue>242</issue><fpage>43</fpage><lpage>50</lpage><pub-id pub-id-type="doi">10.3897/zookeys.242.3856</pub-id></mixed-citation></tp:treatment-meta><tp:nomenclature><label>Genus</label><tp:taxon-name>
                        <tp:taxon-name-part taxon-name-part-type="genus">Schrankia</tp:taxon-name-part>
                    <object-id xmlns:xlink="http://www.w3.org/1999/xlink" xlink:type="simple">http://species-id.net/wiki/Schrankia</object-id>
								</tp:taxon-name><tp:taxon-authority>Hübner, 1825</tp:taxon-authority><xref ref-type="fig" rid="F1">Figs 3</xref><xref ref-type="fig" rid="F2">, 8</xref><tp:nomenclature-citation-list><tp:nomenclature-citation><tp:taxon-name>Pyralis taenialis</tp:taxon-name><comment> Hübner, [1809]. Type-species.</comment></tp:nomenclature-citation></tp:nomenclature-citation-list></tp:nomenclature><tp:treatment-sec sec-type="Remarks"><title>Remarks.</title><p>The genus <italic><tp:taxon-name>Schrankia</tp:taxon-name></italic> is characterized by the slender body and narrow, weakly sclerotized wings, light-brown ground color of the forewing and abdomen, long, straight labial palps, which are three to four times as long as the diameter of the eye (<xref ref-type="bibr" rid="B19">Zimmerman 1958</xref>) and the absence of ocelli. In the male genitalia (<xref ref-type="fig" rid="F2">Fig. 8</xref>), uncus long, slightly curved; valva elongated with acute apex, bearing three well-developed processes in the middle; juxta X-shaped, composed of two well-sclerotized, bent bars; aedeagus thin, elongated, slightly curved with club-like caecum. The externally often confusingly similar species of the genus <italic><tp:taxon-name>Hypenodes</tp:taxon-name></italic> (type-species <italic><tp:taxon-name>Hypenodes humidalis</tp:taxon-name></italic> Doubleday, 1850) have a smaller and thinner body, narrow wings, grey or brownish forewing ground color, upcurved labial palps; ocelli also are absent. The configuration of the male genitalia is very uniform throughout the genus, having a very simple, long, narrow valva with small and thin processes at the base, and a short, wide aedeagus with a tapered caecum.</p></tp:treatment-sec><tp:treatment-sec><!--Section generated to contain objects referenced in tp:taxon-treatment.--><fig id="F1" position="float" orientation="portrait"><label>Figures 1–4.</label><caption><p>Adults. <bold>1–2</bold> <italic><tp:taxon-name>Schrankia pelicano</tp:taxon-name></italic> sp. n. <bold>1</bold> holotype male, China <bold>2</bold> paratype male, China <bold>3</bold> <italic><tp:taxon-name>Schrankia taenialis</tp:taxon-name></italic> male, Hungary <bold>4</bold> <italic><tp:taxon-name>Schrankia separatalis</tp:taxon-name></italic> male, Korea.</p></caption><graphic xmlns:xlink="http://www.w3.org/1999/xlink" xlink:href="ZooKeys-242-043-g001.jpg" position="float" orientation="portrait" xlink:type="simple"/></fig><fig id="F2" position="float" orientation="portrait"><label>Figures 5–9.</label><caption><p>Male genitalia. <bold>5–7</bold> <italic><tp:taxon-name>Schrankia pelicano</tp:taxon-name></italic> sp. n., holotype, China, slide No. OP1429m <bold>5</bold> clasping apparatus and aedeagus with vesica inverted 6 juxta (medially enlarged) <bold>7</bold> 8<sup>th</sup> abdominal segment <bold>8</bold> <italic><tp:taxon-name>Schrankia taenialis</tp:taxon-name></italic> Hungary, slide No. 10059 RL <bold>9</bold> <italic><tp:taxon-name>Schrankia separatalis</tp:taxon-name></italic> Korea, slide V. Kononenko.</p></caption><graphic xmlns:xlink="http://www.w3.org/1999/xlink" xlink:href="ZooKeys-242-043-g002.jpg" position="float" orientation="portrait" xlink:type="simple"/></fig></tp:treatment-sec><ref-list><ref id="B19"><mixed-citation xmlns:xlink="http://www.w3.org/1999/xlink" xlink:type="simple"><person-group><name name-style="western"><surname>Zimmerman</surname><given-names>EC</given-names></name></person-group> (<year>1958</year>)<source> Insects of Hawaii, Vol. 7: Macrolepidoptera.</source><publisher-name>University of Hawaii Press</publisher-name>, <publisher-loc>Honolulu</publisher-loc>, <lpage>542</lpage> pp.</mixed-citation></ref></ref-list></tp:taxon-treatment>
